# Supplementary material for: Nature and Potential Impact of Alcohol Health Warning Labels: A Scoping Review
Source: Nutrients. 2021 Aug 31;13(9):3065. doi: 10.3390/nu13093065 (PMC8469468; doi:10.3390/nu13093065)
Supplement: Supplementary file 1 [file nutrients-13-03065-s001.zip]

Archive with 1 entries (1 files):
- nutrients-1328533-supplementary.pdf
